# Supplementary material for: Restorative Effect of Microalgae Nannochloropsis oceanica Lipid Extract on Phospholipid Metabolism in Keratinocytes Exposed to UVB Radiation
Source: Int J Mol Sci. 2023 Sep 20;24(18):14323. doi: 10.3390/ijms241814323 (PMC10532178; doi:10.3390/ijms241814323)
Supplement: Supplementary file 1 [file ijms-24-14323-s001.zip]

Archive with 1 entries (1 files):
- ijms-2548161-supplementary.pdf
